# Supplementary material for: A revised road map for the commitment of human cord blood CD34-negative hematopoietic stem cells
Source: Nat Commun. 2018 Jun 6;9:2202. doi: 10.1038/s41467-018-04441-z (PMC5989201; doi:10.1038/s41467-018-04441-z)
Supplement: Supplementary file 4 — Supplementary Data 1 [file 41467_2018_4441_MOESM4_ESM.xlsx]

## Sheet: Sheet1
Supplementary Data 1. A summary of the limiting dilution analyses
Type of cells	Number of transplanted cells	Incidence of engraftment*	SRC frequency	95% confidence interval
18Lin-CD34+CD38- CD133+GPI-80+	1	6/29	1/4.9	1/3.1 - 1/7.8
	5	8/12
	10	7/9
18Lin-CD34+CD38- CD133+GPI-80-	20	3/6	1/51.3	1/26.6 - 1/99.0
	40	2/6
	80	5/6
18Lin-CD34-CD133+GPI-80+	1	3/46	1/8.1	1/4.9 - 1/13.3
	5	6/12
	10	7/9
18Lin-CD34-CD133+GPI-80-	100	5/6	1/49.8	1/21.8 - 1/114.0
	200	6/6
	400	5/5
*Human cell repopulations in the left tibia of recipient NSG mice were analyzed 20 weeks after transplantation by BM aspiration.
			.
