# Supplementary material for: A revised road map for the commitment of human cord blood CD34-negative hematopoietic stem cells
Source: Nat Commun. 2018 Jun 6;9:2202. doi: 10.1038/s41467-018-04441-z (PMC5989201; doi:10.1038/s41467-018-04441-z)
Supplement: Supplementary file 5 — Supplementary Data 2 [file 41467_2018_4441_MOESM5_ESM.xlsx]

## Sheet: Sheet1
Supplementary Data 2-a. A summary of primary and secondary transplantation studies of CB-derived 18Lin-CD34+CD38-CD133+GPI-80+ and 18Lin-CD34-CD133+GPI-80+ cells
Primary transplantation						Secondary transplantation
Type and number of cells transplanted into the PR mice (number of SRCs)	Number of PR NOG mice	% of human CD45+ cells		Incidence of engraftment in the PR mice		Type and number of human cells transplanted into the SR mice (mean ± S.D.)			Number of SR NOG mice	% of human CD45+ cells		Incidence of engraftment in the SR mice
		in the PR mice (mean ± S.D.)*								in the SR mice (mean ± S.D.)*
18Lin-CD34+CD38- CD133+GPI-80+ 200 (41)	25	2.6-92.4 (47.7 ± 28.1)		25/25		1/5 of the whole BM cells			20	0.02-27.5		17/20
						9.8 × 104-1.2 × 107 (2.3 × 106 ± 2.8 × 106)				(4.8 ± 8.9)
						Resorted CD34+ cells			10	0.05-5.1		6/10
						6,404-9.3 × 105 (2.3 × 105 ± 2.8 × 105)				(1.8 ± 2.4)
						Resorted CD34- cells			10	0		0/10
						3,868-1.0 × 106 (4.6 × 105 ± 4.2 × 105)				(0)
18Lin-CD34- CD133+GPI-80+ 200 (25)	23	0.6-95.1 (34.3 ± 25.9)		23/23		1/5 of the whole BM cells			23	0.01-37.3		18/23
						6,130-1.0 × 107 (2.3 × 106 ± 2.7 × 106)				(4.9 ± 10.3)
						Resorted CD34+ cells			10	0.04-27.5		6/10
						114-1.0 × 105 (5.6 × 104 ± 3.5 × 104)				(5.9 ± 12.1)
						Resorted CD34- cells			10	0.01-0.04		4/10
						8,138-1.5 × 105 (6.4 × 104 ± 5.1 × 104)				(0.02 ± 0.01)
PR = primary recipient; SR = secondary recipient
The mice were scored as positive if more than 0.01% of the total murine BM cells were human CD45+ cells.
*The human cell repopulations in the left tibia of PR mice and both tibiae of SR mice were analyzed at 19 to 23 weeks after transplantation.
Supplementary Data 2-b. A summary of the multi-lineage differentiation potentials of 18Lin-CD34+CD38-CD133+GPI-80+ and 18Lin-CD34-CD133+GPI-80+ SRCs in the primary recipient mice
Type and number of cells transplanted into the PR mice	Analyzed tissue	% of human CD45+ cells (mean ± S.D.)*	% of marker-positive cells in the human CD45+ cells (mean ± S.D.)*
			CD34+	CD19+	CD33+	CD11b+CD14+	CD235a+	CD41+	CD56+	CD3+	CD4+	CD8+	CD4+CD8+
18Lin-CD34+CD38- CD133+GPI-80+ 200	Injected site (Left tibia)	2.6-92.4 (47.7 ± 28.1)	0-20.0 (8.6 ± 6.0)	1.0-83.5 (52.1 ± 27.4)	0-66.3 (16.9 ± 15.9)	0-21.0 (4.2 ± 5.3)	0-1.1 (0.1 ± 0.3)	0-7.4 (1.3 ± 1.9)	Not done	Not done	Not done	Not done	Not done
	Other bone	4.7-89.8 (39.1 ± 27.5)	0-29.7 (12.0 ± 7.7)	1.0-79.8 (46.4 ± 25.2)	0-90.0 (24.0 ± 19.7)	0-24.5 (5.9 ± 6.4)	0-1.0 (0.1 ± 0.2)	0-9.4 (1.3 ± 1.9)	Not done	Not done	Not done	Not done	Not done
	Peripheral blood	2.8-55.8 (19.7 ± 15.4)	0.2-8.9 (3.0 ± 2.5)	1.8-83.7 (52.9 ± 24.6)	0.2-51.1 (9.5 ± 12.2)	Not done	n.d.	n.d.	Not done	Not done	Not done	Not done	Not done
	Spleen	23.1-89.6 (58.7 ± 19.7)	0.1-8.4 (2.5 ± 2.1)	0.4-76.4 (33.2 ± 23.5)	0-63.1 (10.7 ± 14.1)	Not done	Not done	0-3.3 (0.7 ± 0.7)	0.1-5.2 (1.2 ± 1.3)	Not done	Not done	Not done	Not done
	Thymus	69.0-100 (96.1 ± 7.0)	Not done	Not done	Not done	Not done	Not done	Not done	Not done	8.7-100 (46.5 ± 27.0)	2.3-70.7 (20.6 ± 21.6)	0-30.0 (8.2 ± 9.9)	1.1-96.0 (68.0 ± 31.5)
18Lin-CD34- CD133+GPI-80+ 200	Injected site (Left tibia)	0.6-95.1 (34.3 ± 25.9)	0-30.4 (9.1 ± 7.8)	0.8-69.0 (35.9 ± 27.1)	0.2-73.5 (19.7 ± 17.5)	0-16.6 (5.2 ± 5.1)	0-3.7 (0.4 ± 0.9)	0-11.3 (2.1 ± 2.8)	Not done	Not done	Not done	Not done	Not done
	Other bone	0.1-92.0 (29.3 ± 25.8)	0.1-26.5 (10.0 ± 7.6)	1.0-79.0 (36.5 ± 25.6)	0.4-54.8 (2.7 ± 18.2)	0-18.9 (5.1 ± 4.8)	0-2.5 (0.3 ± 0.6)	0.3-7.6 (2.0 ± 1.9)	Not done	Not done	Not done	Not done	Not done
	Peripheral blood	0.03-64.2 (17.4 ± 17.1)	0.1-29.4 (4.1 ± 7.2)	0.5-63.5 (27.5 ± 2.5)	0-22.0 (6.7 ± 6.5)	Not done	n.d.	n.d.	Not done	Not done	Not done	Not done	Not done
	Spleen	0.1-95.0 (52.1 ± 29.9)	0.1-29.6 (3.7 ± 6.7)	1.3-78.6 (37.8 ± 24.2)	0.2-23.0 (6.9 ± 6.2)	Not done	Not done	0-7.9 (1.5 ± 1.7)	0-6.4 (0.8 ± 1.3)	Not done	Not done	Not done	Not done
	Thymus	57.2-99.8 (91.3 ± 13.1)	Not done	Not done	Not done	Not done	Not done	Not done	Not done	8.1-100 (50.4 ± 31.6)	1.4-80.3 (29.8 ± 25.4)	0-30.1 (10.2 ± 9.8)	2.4-97.1 (47.3 ± 35.4)
n.d.: not detected
* The human multi-lineage repopulations were analyzed at 20 to 22 weeks after transplantation.
Supplementary Data 2-c. A summary of the multi-lineage differentiation potentials of 18Lin-CD34+CD38-CD133+GPI-80+ and 18Lin-CD34-CD133+GPI-80+ SRCs in the secondary recipient mice receiving whole BM cells
Type of cells transplanted into the PR mice	Type of cells transplanted into the SR mice	Analyzed tissue	% of human CD45+ cells (mean ± S.D.)*	% of marker-positive cells in the human CD45+ cells (mean ± S.D.)*
				CD34+	CD19+	CD33+	CD11b+CD14+	CD235a+	CD41+	CD56+	CD3+	CD4+	CD8+	CD4+CD8+
18Lin-CD34+CD38- CD133+GPI-80+	1/5 of whole BM cells	Injected site (Both tibiae)	0.02-27.5 (4.8 ± 8.9)	0-26.2 (5.7 ± 7.2)	0-67.1 (32.6 ± 25.0)	5.0-89.5 (28.4 ± 31.4)	0-90.0 (12.5 ± 26.4)	n.d.	n.d.	Not done	Not done	Not done	Not done	Not done
		Other bone	0.01-29.2 (4.5 ± 9.0)	0-21.2 (7.3 ± 7.0)	0-83.6 (45.1 ± 31.9)	3.3-90.7 (29.6 ± 31.9)	0-83.6 (12.4 ± 23.4)	n.d.	n.d.	Not done	Not done	Not done	Not done	Not done
		Peripheral blood	0.02-5.3 (1.1 ± 1.7)	0-46.5 (10.9 ± 16.2)	0-54.8 (31.2 ± 19.8)	0.7-16.3 (9.9 ± 6.2)	Not done	n.d.	n.d.	Not done	Not done	Not done	Not done	Not done
		Spleen	0.01-51.4 (9.7 ± 17.3)	0-8.0 (3.5 ± 2.7)	0-62.6 (39.6 ± 22.0)	1.0-25.0 (8.4 ± 8.3)	Not done	Not done	n.d.	0-1.2 (0.3 ± 0.4)	Not done	Not done	Not done	Not done
		Thymus	65.5-90.2 (80.3 ± 11.8)	Not done	Not done	Not done	Not done	Not done	Not done	Not done	8.2-65.0 (45.3 ± 25.3)	6.4-76.0 (42.2 ± 30.2)	2.4-6.4 (4.3 ± 1.8)	19.6-87.1 (50.0 ± 28.5)
18Lin-CD34- CD133+GPI-80+	1/5 of whole BM cells	Injected site (Both tibiae)	0.01-37.3 (5.9 ± 12.1)	0-24.1 (14.2 ± 8.1)	3.2-68.5 (44.3 ± 22.4)	5.6-66.1 (24.1 ± 24.3)	0.3-18.8 (6.8 ± 6.9)	n.d.	n.d.	Not done	Not done	Not done	Not done	Not done
		Other bone	0.01-58.0 (4.6 ± 14.0)	2.7-27.0 (16.7 ± 10.7)	4.4-75.1 (42.1 ± 28.9)	9.1-62.0 (18.9 ± 19.0)	1.4-13.7 (6.0 ± 4.8)	n.d.	n.d.	Not done	Not done	Not done	Not done	Not done
		Peripheral blood	0.03-8.0 (1.5 ± 2.1)	0-32.2 (12.9 ± 13.9)	0-57.4 (34.5 ± 21.0)	0-13.1 (7.0 ± 4.9)	Not done	n.d.	n.d.	Not done	Not done	Not done	Not done	Not done
		Spleen	0.04-34.6 (9.2 ± 12.2)	0-9.7 (3.3 ± 2.9)	12.9-79.0 (54.9 ± 22.9)	0.3-80.6 (12.9 ± 25.6)	Not done	Not done	n.d.	0-1.6 (0.7 ± 0.6)	Not done	Not done	Not done	Not done
		Thymus	78.6-96.2 (85.0 ± 9.7)	Not done	Not done	Not done	Not done	Not done	Not done	Not done	12.8-98.0 (58.8 ± 43.0)	7.4-73.3 (55.2 ± 15.9)	19.6-33.4 (26.8 ± 6.9)	6.7-24.2 (17.8 ± 9.7)
n.d.: not detected
* The human multi-lineage repopulations were analyzed at 19 to 23 weeks after transplantation.
Supplementary Data 2-d. A summary of multi-lineage differentiation potentials of 18Lin-CD34+CD38-CD133+GPI-80+ and 18Lin-CD34-CD133+GPI-80+ SRCs in the secondary recipient mice receiving resorted 18Lin-CD34+ and 18Lin-CD34- cells
Type of cells transplanted into the PR mice	Type of cells transplanted into the SR mice	Analyzed tissue	% of human CD45+ cells (mean ± S.D.)*	% of marker-positive cells in the human CD45+ cells (mean ± S.D.)*
				CD34+	CD19+	CD33+	CD11b+CD14+	CD235a+	CD41+	CD56+	CD3+	CD4+	CD8+	CD4+CD8+
18Lin-CD34+CD38- CD133+GPI-80+	18Lin-CD34+ cells	Injected site (Left tibia)	0.04-28.1 (10.4 ± 12.2)	1.7-7.3 (4.5 ± 2.0)	22.7-75.5 (60.3 ± 21.9)	7.5-70.8 (24.3 ± 26.9)	0-3.4 (1.5 ± 1.3)	n.d.	n.d.	Not done	Not done	Not done	Not done	Not done
		Other bone	0.05-5.1 (1.8 ± 2.4)	0-9.2 (6.2 ± 3.9)	3.4-77.4 (32.4 ± 30.9)	11.1-94.2 (57.4 ± 34.9)	0-1.6 (0.6 ± 0.7)	n.d.	n.d.	Not done	Not done	Not done	Not done	Not done
		Peripheral blood	0.06-2.4 (0.9 ± 1.1)	0-11.1 (6.0 ± 4.7)	8.6-46.3 (20.1 ± 15.8)	1.3-60.0 (29.6 ± 21.3)	Not done	n.d.	n.d.	Not done	Not done	Not done	Not done	Not done
		Spleen	0.03-45.2 (10.9 ± 19.5)	0-10.2 (5.7 ± 4.6)	27.0-57.2 (50.0 ± 16.3)	1.6-3.9 (2.9 ± 1.0)	Not done	Not done	n.d.	0-0.7 (0.3 ± 0.3)	Not done	Not done	Not done	Not done
		Thymus	51.6-98.1 (76.9 ± 23.6)	Not done	Not done	Not done	Not done	Not done	Not done	Not done	53.1-99.7 (79.6 ± 20.4)	34.6-78.3 (56.5 ± 21.9)	18.5-53.8 (36.2 ± 17.7)	3.1-11.8 (7.3 ± 4.2)
	18Lin-CD34- cells	Injected site (Left tibia)	n.d.	n.d.	n.d.	n.d.	Not done	Not done	Not done	Not done	Not done	Not done	Not done	Not done
		Other bone	n.d.	n.d.	n.d.	n.d.	Not done	Not done	Not done	Not done	Not done	Not done	Not done	Not done
		Peripheral blood	n.d.	n.d.	n.d.	n.d.	Not done	Not done	Not done	Not done	Not done	Not done	Not done	Not done
		Spleen	n.d.	Not done	Not done	Not done	Not done	Not done	Not done	Not done	Not done	Not done	Not done	Not done
		Thymus	n.d.	Not done	Not done	Not done	Not done	Not done	Not done	Not done	n.d.	n.d.	n.d.	n.d.
18Lin-CD34- CD133+GPI-80+	18Lin-CD34+ cells	Injected site (Left tibia)	0.01-8.1 (2.0 ± 3.5)	0-31.0 (19.5 ± 12.0)	13.8-65.8 (33.4 ± 23.1)	19.2-44.8 (34.0 ± 10.9)	2.4-4.0 (3.2 ± 1.1)	n.d.	n.d.	Not done	Not done	Not done	Not done	Not done
		Other bone	0.04-27.5 (5.9 ± 12.1)	0-15.4 (12.5 ± 2.2)	1.2-64.6 (23.7 ± 27.0)	20.6-97.6 (61.1 ± 37.2)	3.0-3.7 (3.4 ± 0.5)	n.d.	n.d.	Not done	Not done	Not done	Not done	Not done
		Peripheral blood	0.1-13.1 (5.9 ± 6.6)	0-5.4 (3.9 ± 2.2)	4.4-60.0 (29.8 ± 21.8)	1.0-25.0 (10.8 ± 12.6)	Not done	n.d.	n.d.	Not done	Not done	Not done	Not done	Not done
		Spleen	27.9-35.6 (31.8 ± 5.4)	4.0-6.2 (5.1)**	13.8-48.7 (31.3)**	2.0-6.4 (5.1)**	Not done	Not done	n.d.	1.0-1.9 (1.45)**	Not done	Not done	Not done	Not done
		Thymus	97.9-98.7 (98.3 ± 0.6)	Not done	Not done	Not done	Not done	Not done	Not done	Not done	18.1-97.1 (57.6 ± 55.9)	1.9-67.8 (34.9 ± 46.6)	1.7-27.8 (14.9 ± 18.5)	3.8-95.0 (49.4 ± 64.5)
	18Lin-CD34- cells	Injected site (Left tibia)	0.01-0.03 (0.02 ± 0.01)	11.1-12.0 (11.6)**	0-12.0 (5.9 ± 6.0)	88.0-100 (93.2 ± 6.1)	Not done	Not done	Not done	Not done	Not done	Not done	Not done	Not done
		Other bone	0.01-0.04 (0.02 ± 0.01)	8.6 (8.6)**	91.4 (91.4)**	5.7 (5.7)**	Not done	Not done	Not done	Not done	Not done	Not done	Not done	Not done
		Peripheral blood	0.4 (0.4)**	n.d.	n.d.	n.d.	Not done	Not done	Not done	Not done	Not done	Not done	Not done	Not done
		Spleen	n.d.	Not done	Not done	Not done	Not done	Not done	Not done	Not done	Not done	Not done	Not done	Not done
		Thymus	n.d.	Not done	Not done	Not done	Not done	Not done	Not done	Not done	n.d.	n.d.	n.d.	n.d.
n.d.: not detected
* The human multi-lineage repopulations were analyzed at 19 to 23 weeks after transplantation.
** The numbers of mice analyzed were under 2.
