# Supplementary material for: A revised road map for the commitment of human cord blood CD34-negative hematopoietic stem cells
Source: Nat Commun. 2018 Jun 6;9:2202. doi: 10.1038/s41467-018-04441-z (PMC5989201; doi:10.1038/s41467-018-04441-z)
Supplement: Supplementary file 6 — Supplementary Data 3 [file 41467_2018_4441_MOESM6_ESM.xlsx]

## Sheet: Sheet1
Supplementary Data 3-a. A summary of single 18Lin-CD34+CD38-CD133+GPI-80+ and 18Lin-CD34-CD133+GPI-80+ cell transplantation studies
Primary transplantation									Secondary transplantation								Tertiary transplantation
Type of cells transplanted into the PR mice	Strain and number of PR mice	Incidence of engraftment in the PR mice (%)	Mouse ID		% of human CD45+ cells in the respective sites of the PR mice				Type of cells transplanted into the SR mice (Number of cells)		Number of SR mice	% of human CD45+ cells in the SR mice		Incidence of engraftment in the SR mice		Incidence of engraftment in the SR mice (%)	Type of cells transplanted into the TR mice (Number of cells)	Number of TR mice	% of human CD45+ cells in the TR mice		Incidence of engraftment in the TR mice		Incidence of engraftment in the TR mice (%)
					LT	OB	PB	Spleen				12 weeks	21 - 23 weeks	12 weeks	21 - 23 weeks				12 weeks	22 weeks	12 weeks	22 weeks
18Lin-CD34+CD38- CD133+GPI-80+	NOG 57	3/57 (5.3)	34+	NOG003	17	15.3	2.1	11.6	1/5 of the whole BM (5.3 x 106)		4	n.d.	n.d.	0/4	0/4	0/3 (0)	Not done	0	Not done	Not done	Not done	Not done	Not done
				NOG024	3.9	4.1	1.4	10.6	2/5 of the whole BM (5.6 x 106)		2	n.d.	n.d.	0/2	0/2		Not done	0	Not done	Not done	Not done	Not done
				NOG041	1	0.8	0.3	1.5	2/5 of the whole BM (6.8 x 106)		2	n.d.	n.d.	0/2	0/2		Not done	0	Not done	Not done	Not done	Not done
	NSG 62	7/62 (11.3)	34+	NSG001	38.2	64.3	2.3	51.9	2/5 of the whole BM (10.5 x 106)		2	0.1	2.1	1/2	1/2	5/6 (83.3)	2/5 of the whole BM (5.5 x 106)	2	n.d.	n.d.	0/2	0/2	1/3 (33.3)
				NSG009	1.1	n.d.	n.d.	n.d.	Not done		0	Not done	Not done	Not done	Not done		Not done	0	Not done	Not done	Not done	Not done
				NSG010	45.1	16	0.2	1	2/5 of the whole BM (6.1 x 106)		2	1.1	0.1	1/2	1/2		2/5 of the whole BM (10.0 x 106)	2	n.d.	n.d.	0/2	0/2
				NSG016	19.5	22.4	2.2	15.5	2/5 of the whole BM (10.0 x 106)		2	0.01	0.03	1/2	1/2		Not done	0	Not done	Not done	Not done	Not done
				NSG017	0.8	n.d.	n.d.	n.d.	2/5 of the whole BM (15.6 x 106)		2	n.d.	n.d.	0/2	0/2		Not done	0	Not done	Not done	Not done	Not done
				NSG019	10.6	13	0.7	10.7	2/5 of the whole BM (12.0 x 106)		2	0.05	n.d.	1/2	0/2		Not done	0	Not done	Not done	Not done	Not done
				NSG046	42.7	0.5	18.3	13.8	2/5 of the whole BM (9.6 x 106)		2	2.2 - 18.8	1.6 - 2.7	2/2	2/2		2/5 of the whole BM (17.2 x 106)	2	0.1	0.02	1/2	1/2
																	2/5 of the whole BM (14.5 x 106)	2	0.3 - 0.4	0.2	2/2	1/2
18Lin-CD34- CD133+GPI-80+	NOG 78	2/78 (2.6)	34-	NOG020	2.5	1.1	0.2	3.9	2/5 of the whole BM (6.8 x 106)		2	n.d.	n.d.	0/2	0/2	1/2 (50)	Not done	0	Not done	Not done	Not done	Not done	Not done
				NOG033	8.6	4.8	20.6	59.5	2/5 of the whole BM (10.5 x 106)		2	0.01	n.d.	1/2	0/2		Not done	0	Not done	Not done	Not done	Not done
	NSG 100	6/100 (6.0)	34-	NSG012	1	n.d.	n.d.	n.d.	2/5 of the whole BM (5.3 x 106)		2	n.d.	n.d.	0/2	0/2	4/6 (66.7)	Not done	0	Not done	Not done	Not done	Not done	2/4 (50)
				NSG027	30.1	58.3	4.3	21.4	2/5 of the whole BM (10.0 x 106)		2	0.3 - 10.1	0.9 - 4.2	2/2	2/2		2/5 of the whole BM (6.0 x 106)	2	n.d.	n.d.	0/2	0/2
																	2/5 of the whole BM (7.8 x 106)	2	n.d.	n.d.	0/2	0/2
				NSG028	0.9	n.d.	n.d.	n.d.	2/5 of the whole BM (6.1 x 106)		2	n.d.	n.d.	0/2	0/2		Not done	0	Not done	Not done	Not done	Not done
				NSG058	25.4	9.9	3.1	42.7	2/5 of the whole BM (7.5 x 106)		2	32.1 - 62.7	0.7 - 9.7	2/2	2/2		2/5 of the whole BM (37.2 x 106)	2	0.6 - 2.0	0.5 - 0.7	2/2	2/2
																	2/5 of the whole BM (25.2 x 106)	2	0.8 - 1.1	0.1 - 0.8	2/2	2/2
				NSG076	4.6	33.6	0.1	1	2/5 of the whole BM (6.9 x 106)		2	22.4 - 25.5	0.7 - 1.0	2/2	2/2		2/5 of the whole BM (15.0 x 106)	2	0.1	n.d.	1/2	0/2
																	2/5 of the whole BM (25.8 x 106)	2	0.1 - 1.9	0.01 - 0.1	2/2	2/2
				NSG079	23.8	0.3	0.5	0.5	2/5 of the whole BM (7.0 x 106)		2	0.5 - 11.2	0.4 - 1.2	2/2	2/2		2/5 of the whole BM (22.1 x 106)	2	n.d.	n.d.	0/2	0/2
																	2/5 of the whole BM (14.3 x 106)	2	n.d.	n.d.	0/2	0/2
PR: Primary recipient
SR: Secondary recipient
TR: Tertiary recipient
LT: Left tibia (injected site)
OB: Other bone (including right tibia, and both right and left femurs)
PB: Peripheral blood
n.d.: not detected
Human cell repopulations in PR mice were analyzed 20 to 24 weeks after transplantation.
Human cell repopulations in SR mice were analyzed 12 and 21 - 23 weeks after transplantation.
Human cell repopulations in TR mice were analyzed 12 and 22 weeks after transplantation.
Supplementary Data 3-b. A summary of the multi-lineage differentiation potentials of single 18Lin-CD34+CD38-CD133+GPI-80+ and 18Lin-CD34-CD133+GPI-80+ SRCs in the primary recipient mice
Type of cells transplanted into the PR mice	Analyzed tissue	% of marker-positive cells in the human CD45+ cells (mean ± S.D.)*
		CD34+	CD19+		CD33+		CD11b+CD14+		CD235a+	CD41+	CD56+	CD3+	CD4+	CD8+	CD4+CD8+
18Lin-CD34+CD38- CD133+GPI-80+	Injected site (Left tibia)	3.1-27.9 (13.5 ± 6.7)	7.0-93.8 (63.0 ± 28.1)		2.9-90.6 (29.8 ± 28.9)		0-15.6 (5.6 ± 5.4)		0-0.2 (0.03 ± 0.07)	0-0.9 (0.2 ± 0.3)	Not done	Not done	Not done	Not done	Not done
	Other bone	1.3-22.7 (13.4 ± 8.3)	1.0-92.0 (48.5 ± 36.4)		4.4-97.3 (45.9 ± 37.7)		0.7-38.7 (12.9 ± 12.6)		0-0.3 (0.08 ± 0.1)	0-0.9 (0.2 ± 0.3)	Not done	Not done	Not done	Not done	Not done
	Peripheral blood	0.7-21.2 (6.6 ± 6.1)	13.5-81.7 (45.9 ± 26.8)		3.8-72.4 (34.8 ± 25.9)		Not done		n.d.	n.d.	Not done	Not done	Not done	Not done	Not done
	Spleen	0.8-12.1 (4.5 ± 3.6)	40.0-87.3 (64.3 ± 15.5)		1.3-29.8 (12.1 ± 9.6)		Not done		Not done	0-2.9 (0.6 ± 1.0)	0-4.5 (1.1 ± 1.6)	Not done	Not done	Not done	Not done
	Thymus	Not done	Not done		Not done		Not done		Not done	Not done	Not done	85.1**	28.4**	29.7**	39.2**
18Lin-CD34- CD133+GPI-80+	Injected site (Left tibia)	5.6-45.0 (14.4 ± 12.8)	11.7-90.0 (59.5 ± 26.7)		4.1-77.1 (17.7 ± 22.6)		0-24.4 (4.2 ± 8.3)		0-1.3 (0.2 ± 0.5)	0-10.6 (3.2 ± 4.3)	Not done	Not done	Not done	Not done	Not done
	Other bone	6.0-19.8 (11.5 ± 5.7)	12.1-86.4 (64.2 ± 26.4)		7.9-38.2 (16.4 ± 10.4)		0-6.7 (1.9 ± 2.4)		n.d.	0-1.2 (0.6 ± 0.5)	Not done	Not done	Not done	Not done	Not done
	Peripheral blood	0.5-16.0 (8.3 ± 5.1)	2.8-80.3 (38.4 ± 33.6)		1.1-92.5 (23.8 ± 34.5)		Not done		n.d.	n.d.	Not done	Not done	Not done	Not done	Not done
	Spleen	0-9.8 (3.8 ± 3.3)	10.5-86.9 (62.8 ± 28.1)		1.1-3.2 (2.1 ± 0.7)		Not done		Not done	0-0.9 (0.3 ± 0.3)	0-0.5 (0.2 ± 0.2)	Not done	Not done	Not done	Not done
	Thymus	Not done	Not done		Not done		Not done		Not done	Not done	Not done	86**	51.4**	37.8**	10.8**
n.d.: not detected
* The human multi-lineage repopulations were analyzed at 20 to 24 weeks after transplantation.
** The numbers of mice analyzed were under 2.
Supplementary Data 3-c. A summary of the multi-lineage differentiation potentials of single 18Lin-CD34+CD38-CD133+GPI-80+ and 18Lin-CD34-CD133+GPI-80+ SRCs in the secondary recipient mice
Type of cells transplanted into the SR mice	Analyzed tissue	% of human CD45+ cells (mean ± S.D.)*	% of marker-positive cells in the human CD45+ cells (mean ± S.D.)*
			CD34+		CD19+		CD33+		CD11b+CD14+	CD235a+	CD41+	CD56+	CD3+	CD4+	CD8+	CD4+CD8+
18Lin-CD34+CD38- CD133+GPI-80+	Injected site (Left tibia)	0.03-2.7 (1.3 ± 1.1)	0.4-21.2 (12.6 ± 8.6)		1.7-59.6 (35.8 ± 24.7)		32.6-98.4 (60.4 ± 27.8)		0-19.6 (12.5 ± 8.9)	n.d.	0-1.1 (0.5 ± 0.4)	Not done	Not done	Not done	Not done	Not done
	Other bone	0-4.5 (1.7 ± 1.8)	2.1-13.5 (9.7 ± 5.4)		1.8-68.9 (36.0 ± 27.4)		28.0-98.1 (51.8 ± 32.7)		0.2-21.2 (10.9 ± 8.6)	n.d.	0-0.3 (0.1 ± 0.1)	Not done	Not done	Not done	Not done	Not done
	Peripheral blood	3.2-4.2 (3.7)**	3.1-9.3 (6.2)**		38.5-56.8 (47.7)**		9.3-12.0 (10.7)**		Not done	n.d.	n.d.	Not done	Not done	Not done	Not done	Not done
	Spleen	0-6.9 (3.2)**	4.9-5.4 (5.2 )**		68.5-81.1 (74.8)**		4.0-18.8 (11.4)**		Not done	Not done	1.9-6.1 (3.9)**	1.3-1.7 (1.5)**	Not done	Not done	Not done	Not done
	Thymus	99.9-100 (99.9 ± 0.05)	Not done		Not done		Not done		Not done	Not done	Not done	Not done	49.6-49.8 (49.7)**	3.6-17.3 (10.5)**	3-8.6 (5.8)**	74.1-93.3 (83.7)**
18Lin-CD34- CD133+GPI-80+	Injected site (Left tibia)	0.4-10.4 (3.5 ± 3.9)	0-19.2 (10.9 ± 5.9)		25.6-83.1 (63.4 ± 17.4)		3.9-46.7 (14.1 ± 15.1)		0-15.0 (4.6 ± 4.6)	0-0.09 (0.01 ± 0.03)	0-3.7 (0.8 ± 1.2)	Not done	Not done	Not done	Not done	Not done
	Other bone	0.2-9.8 (2.4 ± 2.9)	1.6-25.9 (15.4 ± 7.5)		10.6-83.9 (56.9 ± 27.2)		1.6-56.9 (21.0 ± 16.2)		1.6-7.9 (5.6 ± 2.3)	n.d.	0-1.3 (0.3 ± 0.5)	Not done	Not done	Not done	Not done	Not done
	Peripheral blood	0.3-0.7 (0.5 ± 0.1)	6.7-9.8 (8.5 ± 1.1)		26.3-74.3 (60.0 ± 19.6)		4.4-9.8 (7.6 ± 2.0)		Not done	n.d.	n.d.	Not done	Not done	Not done	Not done	Not done
	Spleen	0.3-53.6 (8.9 ± 18.3)	0.7-16.8 (6.9 ± 4.9)		66.2-88.2 (80.9 ± 6.9)		1.6-34.0 (7.0 ± 11.0)		Not done	Not done	0-11.3 (3.4 ± 3.4)	0-9.4 (3.7 ± 3.3)	Not done	Not done	Not done	Not done
	Thymus	91.1-100 (95.7 ± 3.6)	Not done		Not done		Not done		Not done	Not done	Not done	Not done	21.5-59.0 (46.6 ± 14.8)	2.8-45.1 (18.6 ± 16.0)	4.3-6.7 (5.8 ± 1.0)	46.9-91.7 (75.2 ± 16.9)
n.d.: not detected
* The human multi-lineage repopulations were analyzed at 21 to 23 weeks after transplantation.
** The numbers of mice analyzed were under 2.
Supplementary Data 3-d. A summary of the multi-lineage differentiation potentials of single 18Lin-CD34+CD38-CD133+GPI-80+ and 18Lin-CD34-CD133+GPI-80+ SRCs in the tertiary recipient mice
Type of cells transplanted into the SR mice	Analyzed tissue	% of the cells in the human CD45+ cells repopulated in the TR mice (mean ± S.D.)*
		12 weeks					22 weeks
		CD34+	CD19+		CD33+		CD34+		CD19+	CD33+
18Lin-CD34+CD38- CD133+GPI-80+	Injected site (Left tibia)	0-8.0 (2.7 ± 3.8)	76-100 (87.8 ± 9.8)		0-8.0 (3.4 ± 3.4)		11.4-36.9 (24.2)**		14.3-64.2 (39.3)**	27.3-82.9 (55.1)**
18Lin-CD34- CD133+GPI-80+	Injected site (Left tibia)	3.4-15.9 (9.1 ± 4.5)	79.4-93.3 (88.0 ± 5.4)		3.4-14.7 (6.8 ± 4.6)		0-13.5 (9.2 ± 5.4)		56.7-81.4 (71.1 ± 9.3)	12.6-38.5 (21.8 ± 10.0)
n.d.: not detected
* The human multi-lineage repopulations were analyzed at 22 weeks after transplantation.
** The numbers of mice analyzed were under 2.
