# Supplementary material for: A revised road map for the commitment of human cord blood CD34-negative hematopoietic stem cells
Source: Nat Commun. 2018 Jun 6;9:2202. doi: 10.1038/s41467-018-04441-z (PMC5989201; doi:10.1038/s41467-018-04441-z)
Supplement: Supplementary file 7 — Supplementary Data 4 [file 41467_2018_4441_MOESM7_ESM.xlsx]

## Sheet: Sheet1
Supplementary Data 4. A summary of the repopulation activities of 9Lin-CD34+CD38-CD45RA-CD90+49f+/- and 9Lin-CD34- cells generated from CD34+ and CD34- SRCs after co-culture with DP MSCs
Type of input cells	No. of input cells*1	Type of output cells	No. of sorted cells	No. of transplanted cells/mouse	Incidence of engraftment	% of human CD45+ cells (mean ± S.D.)
9Lin-CD34+CD38-CD45RA-CD90+CD49f+	9000	9Lin-CD34+CD38-CD45RA-CD90+CD49f+	13800	1725	8/8	30.1 - 98.3 (68.9 ± 27.0)*2
		9Lin-CD34+CD38-CD45RA-CD90+CD49f-	2600	325	7/8	1.0 - 87.1 (34.9 ± 35.1)*2
		9Lin-CD34-	110000	13750	0/8	0 (0)
18Lin-CD34-CD133+ GPI-80+	9000	9Lin-CD34+CD38-CD45RA-CD90+CD49f+	4300	538	8/8	17.8 - 94.8 (57.6 ± 30.3)*2
		9Lin-CD34+CD38-CD45RA-CD90+CD49f-	400	50	6/8	0.02 - 83.7 (23.9 ± 28.6)*2
		9Lin-CD34-	200000	25000	4/8	0.07 - 0.5 (0.3 ± 0.3)*2
*1 The number of input cells were calculated from triplicate culture experiments (3000 cells/well x 3 wells).
*2 All recipient mice showed multilineage human cell repopulation, including CD34+, CD33+ and CD19+ cells.
