# Supplementary material for: A revised road map for the commitment of human cord blood CD34-negative hematopoietic stem cells
Source: Nat Commun. 2018 Jun 6;9:2202. doi: 10.1038/s41467-018-04441-z (PMC5989201; doi:10.1038/s41467-018-04441-z)
Supplement: Supplementary file 8 — Supplementary Data 5 [file 41467_2018_4441_MOESM8_ESM.xlsx]

## Sheet: Sheet1
Supplementary Data 5. List of antibodies used in this study
Antibody	Flurochrome	Distributor	Catalog number	Clone	Dilution
CD2	FITC	DAKO	F0767	MT910	01:25:00
CD3	FITC	Beckman Coulter	A07746	UCHT1	01:25:00
CD3	Brilliant Violet 510	BioLegend	317332	OKT3	1:100
CD4	FITC	eBioscience	11-0049-42	RPA-T4	01:25:00
CD4	PE	eBioscience	12-0049-42	RPA-T4	1:100
CD7	FITC	Beckman Coulter	A07755	8H8.1	01:25:00
CD8a	APC	eBioscience	17-0088-42	RPA-T8	1:100
CD10	FITC	Beckman Coulter	A07759	ALB1	01:25:00
CD11b	FITC	Beckman Coulter	IM0530U	Bear1	01:25:00
CD14	FITC	eBioscience	11-0149-42	61D3	01:25:00
CD14	PE	Beckman Coulter	A07764	RMO52	01:25:00
CD16	FITC	DAKO	F7011	DJ130c	01:25:00
CD19	FITC	BD Biosciences	555412	HIB19	01:25:00
CD20	FITC	Beckman Coulter	6604106	H299	01:25:00
CD24	FITC	DAKO	F7134	SN3	01:25:00
CD33	FITC	eBioscience	11-0339-42	HIM3-4	01:25:00
CD33	PE	Beckman Coulter	A07775	D3HL60.251	01:50:00
CD34	APC	BD Biosciences	555824	581	03:50:00
CD34	APC-Cy7	BioLegend	343613	581	01:25:00
CD34	Brilliant Violet 421	BioLegend	343610	581	01:50:00
CD38	PE-Cy7	BioLegend	303516	HIT2	1:100
CD38	APC-Cy7	BioLegend	303534	HIT2	1:100
CD41	FITC	Beckman Coulter	IM0649U	P2	01:25:00
CD41	PE	Beckman Coulter	A07781	P2	01:50:00
CD45	Pacific Blue	BioLegend	304029	HI30	01:25:00
CD45	Brilliant Violet 510	BioLegend	304036	HI30	01:50:00
CD45RA	FITC	SouthernBiotech	9685-02	MEM 56	01:50:00
CD45RA	APC	BioLegend	304112	HI100	01:50:00
CD49f	Biotin	BioLegend	313604	GoH3	01:25:00
CD56	FITC	BD Biosciences	340410	NCAM16.2	01:25:00
CD66b	FITC	BioLegend	305104	G10F5	01:25:00
CD66c	FITC	Beckman Coulter	IM2039U	KOR-SA3544	01:25:00
CD66c	PE	Beckman Coulter	IM2357U	KOR-SA3544	01:25:00
CD90	PE	BD Biosciences	555596	5E10	01:25:00
CD90	Biotin	BioLegend	328106	5E10	01:10:00
CD93	Biotin	OriGene	BM4030B	Clone X-2	01:10:00
CD127	FITC	eBioscience	11-1278-42	eBioRDR5	01:25:00
CD133/1	APC	Miltenyi Biotec	130-090-826	AC133	01:25:00
CD135	PE	BD Biosciences	558996	4G8	01:10:00
CD184	Biotin	BioLegend	306504	12G5	01:50:00
CD235a	FITC	DAKO	F0870	JC159	1:100
GPI-80	PE	MBL	D087-5	3H9	01:10:00
Ki-67	PE-Cy7	BioLegend	350526	Ki-67	01:25:00
anti-mouse CD45.1	PE-Cy7	Beckman Coulter	734161	A20	1:200
Streptavidin	Brilliant Violet 421	BioLegend	405226	-	1:200
Streptavidin	Brilliant Violet 510	BioLegend	405233	-	1:200
