# Supplementary material for: A revised road map for the commitment of human cord blood CD34-negative hematopoietic stem cells
Source: Nat Commun. 2018 Jun 6;9:2202. doi: 10.1038/s41467-018-04441-z (PMC5989201; doi:10.1038/s41467-018-04441-z)
Supplement: Supplementary file 9 — Supplementary Data 6 [file 41467_2018_4441_MOESM9_ESM.xlsx]

## Sheet: Sheet1
Supplementary Data 6. The immunophenotypes of target cells for single-cell PCR
Target cells	Designation	Immunophenotypes
HSCs	CD34- HSC	18Lin-CD34-CD133+GPI-80+
	CD34+ HSC	18Lin-CD34+CD38-CD133+GPI-80+
	CD90+ HSC	Lin-CD34+CD38-CD90+CD45RA-
HPCs	MPP	CD34+CD38-CD90-CD45RA-
	CMP	CD34+CD38+CD45RA-CD10-FLT3+
	MLP	CD34+CD38-CD90-CD45RA+
	MEP	CD34+CD38+CD45RA-CD10-FLT3-
	GMP	CD34+CD38+CD45RA+CD10-FLT3+
Mature cells	Erythroblast	CD45+CD235a+
	Megakaryocyte	CD45+CD41+
	Monocyte/Macrophage	CD45+CD33+CD66c-
	T cell	CD45+CD3+
	B cell	CD45+CD19+
