# Supplementary material for: A revised road map for the commitment of human cord blood CD34-negative hematopoietic stem cells
Source: Nat Commun. 2018 Jun 6;9:2202. doi: 10.1038/s41467-018-04441-z (PMC5989201; doi:10.1038/s41467-018-04441-z)
Supplement: Supplementary file 10 — Supplementary Data 7 [file 41467_2018_4441_MOESM10_ESM.xlsx]

## Sheet: Sheet1
Supplementary Data 7. Primer sets used for single-cell real-time RT-PCR
Gene name	Strand	1st primer for pre-amplification (5' -> 3')	2nd primer for real-time PCR (5' -> 3')	Gene group1	Gene group 2	Gene group 3	Gene group 4
CD34	F	GACCCTGATTGCACTGGTCA	CTTGGGCATCACTGGCTATTTC	HSC/HPC
	R	CCTCCACCGTTTTCCGTGT	TCCGTGTAATAAGGGTCTTCGC
PROM1	F	GGACCCATTGGCATTCTC	TTGGCATTCTCTTTGAACTAGTGC	HSC/HPC
	R	CAGGACACAGCATAGAATAATC	CGGCTGTACCACATAGAGAAAG
MPL	F	TGGAGATGCAGTGGCACTTG	GTGGCACTTGGACTGCAATG	HSC/HPC	Megakaryocyte	Erythrocyte
	R	AGAACTGTGGGGTCTGTAG	TGTGGTAGAAGAAGCCTTGGG
KIT	F	GGAAGCCTCTTCCCAAGGAC	AAAGTGTGAAACGCGCCTAC	HSC/HPC
	R	GCTGGCCTCACTTTCAGGAT	TTTTCCGACAGCACTGACTTG
IFITM1	F	CCCCAAAGCCAGAAGATGCACAAGGAG	AGGTCCACCGTGATCAACATC	HSC/HPC
	R	CGTCGCCAACCATCTTCCTGTCCCTAG	ACTTCACGGAGTAGGCGAATG
GATA2	F	GCGTCAAGTACCAGGTGTCA	ACTACAGCAGCGGACTCTTC	HSC/HPC	Megakaryocyte	Erythrocyte
	R	GGCCTTCTGAACAGGAACGA	TCTGAACAGGAACGAGCCTTG
HOXB4	F	ACTCCGCGTGCAAAGAGC	CAAAGAGCCCGTCGTCTACC	HSC/HPC
	R	ATTGGGGTTTACCGTGCTCA	TTGGGGTTTACCGTGCTCAC
HOXA9	F	GCTTGTGGTTCTCCTCCAGT	AAAAACAACCCAGCGAAGGC	HSC/HPC	Myeloid cells
	R	CCAGGGTCTGGTGTTTTGTA	AGTTGGCTGCTGGGTTATTG
RUNX1	F	CCTCAGGTTTGTCGGTCGAA	AGCTTCACTCTGACCATCACTG	HSC/HPC
	R	CTGCCGATGTCTTCGAGGTT	GGCCCATCCACTGTGATTTTG
GFI1B	F	CCTGTCCTTAGCACTCTATTCCC	CCGTGTGCAGGAAGATGAACC	HSC/HPC	Megakaryocyte	Erythrocyte
	R	TTGTAGAATGGGGGTGAGTCG	TAGAGTGCTAAGGACAGGGCTG
ALDH1A1	F	AGGAACAGTGTGGGTGAATTG	CAGTGTGGGTGAATTGCTATGG	HSC/HPC	Lymphocyte
	R	TTCATGGAAACCGTACTCTCCC	CAGACATCTTGAATCCACCAAAGG
FLT3	F	CCATCTTGGACCTGGAAGAA	AGTCTCCCAACTGCACAGAAG	HSC/HPC	Lymphocyte
	R	AAGATGTGCCAAGGGAATTG	TGACCAGGAACCCTTTTATGGC
MLLT1	F	TCAAAAACAAGGAGGAGCCGA	AAGGTCTGCTTCACCTACGAC	HSC/HPC
	R	GCTCCTTCGGGCATTACCAT	GGGTTGTTGAAGGTGAGCTTC
AFF1	F	TGCGTTGCCAGTCCATTTTG	GCCAGTCCATTTTGAACATGGC	HSC/HPC
	R	AGAAGGCATTGGGGAAAGAGG	CTTGCAATGCATGGAGAAGGTG
MLLT3	F	TGCTTCTTCACCCCTACATCAC	ACCAGATTCTTGAAGTGAAAAGTCC	HSC/HPC
	R	GGTATGCCTTGTCACATTCACC	TGCCTTGTCACATTCACCATTC
MYB	F	GCCAATTATCTCCCGAATCGAA	TCTCCCGAATCGAACAGATGTG	HSC/HPC	Megakaryocyte	Erythrocyte
	R	ACATTGTTTTCCAATTCTCCCCT	CGGACCGTATTTCTGTACAAGC
TAL1	F	CAAAGTTGTGCGGCGTATCTT	GTTGTGCGGCGTATCTTCAC	HSC/HPC	Myeloid cells
	R	TCATTCTTGCTGAGCTTCTTGTC	ATGTGTGGGGATCAGCTTGC
LMO2	F	AGAACTTATGGCCACAGCCC	AACCAGTGGATGAGGTGCTG	HSC/HPC	Erythrocyte
	R	CGCAAGCGTCAAAGTCACAA	AAGTAGCGGTCCCCAATGTTC
MYC	F	TACAACACCCGAGCAAGGAC	AGGACCCGCTTCTCTGAAAG	HSC/HPC	Megakaryocyte	Erythrocyte
	R	AGCTAACGTTGAGGGGCATC	AGGCTGCTGGTTTTCCACTAC
KLF10	F	CTGGCAGATGGAAGTGAGCA	AAGAGAATCTGCTTCCGGGAAC	HSC/HPC	Lymphocyte
	R	CTCCCGCTGAGACCAAAGTT	AGGACTGTAAGGTGGAGTCAAAC
FLI1	F	CACTGCTGGCCTATAATACAACC	CACTGCTGGCCTATAATACAACC	Erythrocyte	Megakaryocyte	HSC/HPC
	R	AAGGGGAGGACTTTTGTTGAGG	TTATTGCCCCAAGCTCCTCTTC
GATA1	F	TGGTGGCTTTATGGTGGTGG	AATTGTGGGGAGGTGGCTTC	Erythrocyte	Megakaryocyte
	R	GGAAAGGCATGAGGTGGCTA	TAACAGGCCCTGACAGCAC
TFRC	F	TGGAGACTTTGGATCGGTTGG	CTTGGTACCAGCAACTTCAAGG	Erythrocyte	Megakaryocyte
	R	GAAATTGCCCAGTAACCGGATG	ATTGCCCAGTAACCGGATGC
KLF3	F	CTTTATTTCTCGTCGGCGGC	AAAGCCAAACACCAGAGCAC	Erythrocyte	Lymphocyte
	R	GGGTATGACACTGAGACAGGG	TCCATGGCCTCTTGCTTGAC
KLF13	F	GGAAGCACAAGTGCCACTAC	GAAATCTTCGCACCTCAAGGC	Erythrocyte	Lymphocyte
	R	CTGAACTTCTTCTCGCCCGT	CGAACTTCTTGTTGCAGTCCTG
NFE2	F	CCACCACCCACCACTTACTG	ACTTACTGCCCCTGCTCAATC	Megakaryocyte	Erythrocyte	HSC/HPC
	R	GGCCATGTTGCCATAGGAGT	ATGCTGGGAGCTCATAAGGTG
NFE2L2	F	CAACTACTCCCAGGTTGCCC	CCCACATTCCCAAATCAGATGC	Megakaryocyte	Erythrocyte
	R	GACTGGGCTCTCGATGTGAC	TCGATGTGACCGGGAATATCAG
CD109	F	GGTGGAGCTTCTGGAACACT	TCAAACCTCACTGTCTCTGTCC	Megakaryocyte	HSC/HPC
	R	GCACTGTTCAGAGGTAGTGATG	TCTCATCTGCACTGTTCAGAGG
SPI1	F	TGCCTCCAGTACCCATCCC	AAGAAGAAGATCCGCCTGTACC	Myeloid cells	HSC/HPC
	R	CCACCCACCAGATGCTGTC	ACCAGATGCTGTCCTTCATGTC
CEBPA	F	GTGCGTCTAAGATGAGGGGG	CTGCGAGGAGGGGAGAATTC	Myeloid cells	HSC/HPC
	R	GAAGGAGGCAGGAAACCTCC	GATTTGCTCCCCCTACTCAGTAG
GFI1	F	AGCGGTACCAGACCCTTTG	AGATGTGCGGCAAGACCTTC	Myeloid cells	Lymphocyte
	R	TACAGTCAAAGCTCCGTTCCTG	CGAGTGCACGGCTTTGTG
FOXO3	F	TGAAGATGGAGGCCCATGAC	AGCTTCCCGTATACCACCAAG	Myeloid cells	Lymphocyte	HSC/HPC
	R	AGGGTCATGTAGGAGTTGAGG	CCGAACACCGTGCTGTTAAAG
IKZF1	F	CCCGAATTGACAACCCAAACTC	CAAACTCTCCAGACATCACCAAC	Lymphocyte	HSC/HPC
	R	AGTCAGCCTTGATACTGCTGAC	AGAATTCATTTGGGTCAGTGGTTC
BCL11A	F	TGCCCCAAACAGGAACACAT	CCCAAACAGGAACACATAGCAG	Lymphocyte	HSC/HPC
	R	GGCTCATCTTTACAAATACCCTGC	GATTAGAGCTCCATGTGCAGAAC
VPREB3	F	AGCTTCCTTCTGATGGGGAC	TGTCAGTTTCCCAGACAGTCC	Lymphocyte
	R	AGAGGAGATATCGAGGGGCA	ACACACCGTAGTCCCTGATG
XBP1	F	GCGCTGAGGAGGAAACTGAA	TCAGACTGCCAGAGATCGAAAG	Lymphocyte	Myeloid cells
	R	GCGCTGTCTTAACTCCTGGT	TCCTGGTTCTCAACTACAAGGC
GATA3	F	GCGCCGTCTTGATACTTTCAG	CGAGCAACGCAATCTGACC	Lymphocyte	HSC/HPC
	R	GGGTCACCTGGGTAGCGA	CGAAGAGCAGAGAGGAGGAG
TCF7	F	TGCAGAGCACACAGGTACAG	TCCTTGATGCTAGGTTCTGGTC	Lymphocyte
	R	GACGTTAACAGGACCCCTGG	TCTGCCTTGGACTCTGCTTG
CSF1R	F	ACAACACCAAGCTCGCAATC	CCGTTACCAAAAAGTCCTGACC	Cytokine/ Chemokine receptor	Myeloid cells
	R	TTGCCGGCATGTTGGAAATC	CCGGCATGTTGGAAATCTACTTG
CSF2RA	F	CGAATGTTCGTGCACATTTCG	GGAGTCACATTTGAGGTTCACG	Cytokine/ Chemokine receptor	Myeloid cells
	R	ACCCTCCCTTCCTGAATTTCG	CTCCCTTCCTGAATTTGGATAAAGC
The target genes are categorized into one to four gene groups.
Supplementary Data 7. Primer sets used for single-cell real-time RT-PCR (continued)
Gene name	Strand	1st primer for pre-amplification (5' -> 3')	2nd primer for real-time PCR (5' -> 3')	Gene group1	Gene group 2	Gene group 3	Gene group 4
IL3RA	F	ACTTGAACGTTGCCAACAGG	ACTTGAACGTTGCCAACAGG	Cytokine/ Chemokine receptor	Myeloid cells	Erythrocyte	Megakaryocyte
	R	TTTGAGAACCGCTGGAGAGTC	ATACGTGTTCCCTGAGCATCC
IL6R	F	ATCCCTGACGACAAAGGCTG	GTGCTCTTGGTGAGGAAGTTTC	Cytokine/ Chemokine receptor	Myeloid cells	HSC/HPC
	R	CTGGCAGGAGAACTTCTGGG	GCAGGAGAACTTCTGGGACTC
CXCR4	F	TACACCGAGGAAATGGGCTCA	TCCATGAAGGAACCCTGTTTCC	Cytokine/ Chemokine receptor	HSC/HPC	Lymphocyte	Myeloid cells
	R	AGATGATGGAGTAGATGGTGGG	GAGTAGATGGTGGGCAGGAAG
FGFR1	F	ACTCTGCATGGTTGACCGTT	ATCTATTGCACAGGGGCCTTC	Cytokine/ Chemokine receptor	HSC/HPC
	R	CTGGAGTCAGCAGACACTGTT	ATCTGGCTGTGGAAGTCACTC
IGF1R	F	TGTTGATCGTGGGAGGGTTG	TGGGAGGGTTGGTGATTATGC	Cytokine/ Chemokine receptor	HSC/HPC
	R	GAACCGTACACATCAGCAGCG	GAAGTACTCCGGGTTCACAGAG
IGF2R	F	TCCTGTGTGGGAAAACCCTG	GGAACTCCTGAATTTGTAACTGCAAC	Cytokine/ Chemokine receptor	HSC/HPC	Lymphocyte
	R	ACACATAGCATGGCACCTCC	GGTCCTCCACTCAAAGTAGTGC
TGFBR1	F	AGAGCTGTGAAGCCTTGAGAG	TATGCCAATGGAGCAGCTAGG	Cytokine/ Chemokine receptor	HSC/HPC	Lymphocyte	Myeloid cells
	R	CTTCCTGTTGACTGAGTTGCG	GTTGACTGAGTTGCGATAATGTTTTC
TGFBR2	F	CTAACAGTGGGCAGGTGGG	GCAAGATACATGGCTCCAGAAG	Cytokine/ Chemokine receptor	HSC/HPC	Lymphocyte	Myeloid cells
	R	ATTTCCCAGAGCACCAGAGC	CCAGAGCCATGGAGTAGACATC
TGFBR3	F	AGGAGATGCGGCCAAAGATT	TGCGGCCAAAGATTCTTTATATCTG	Cytokine/ Chemokine receptor	HSC/HPC	Lymphocyte	Myeloid cells
	R	GGACACATCAGACCCCACAG	AGGTCAGAAGTGTGCATCCAG
BMPR2	F	ACACCACTCAGTCCACCTCA	CAGTCCACCTCATTCATTTAACCG	Cytokine/ Chemokine receptor	HSC/HPC
	R	TCAAGAGAGGGTTCGGATGC	ACCTTGTTTACGGTCTCCTGTC
NOTCH1	F	GACAGCCTCAACGGGTACAA	GTGTCTTCCAGATCCTGATCCG	Cytokine/ Chemokine receptor	Lymphocyte	HSC/HPC
	R	CACACGTAGCCACTGGTCAT	TCGGCGTGTGAGTTGATGAG
NOTCH2	F	ATCGTTTCCAGTGCCTGTGT	TGGGACCAACTGTGACATCAAC	Cytokine/ Chemokine receptor	Lymphocyte	HSC/HPC
	R	CACCAGTGAAACCTGTGGCA	ACACGTAGCCACTGGTCATG
NOTCH4	F	GCGGGGATCACCTCAACTT	CCTCCAAGAAATGCCCATAAACC	Cytokine/ Chemokine receptor	Lymphocyte	HSC/HPC
	R	CTGCTCTGGTGGGCATAC	CTTCCAGCCTGCCTTTTAATGG
RBPJ	F	ATGGAACGCGATGGTTGTTC	GAACAAGAGTCTCAACCGTGTG	Signal transducer	Lymphocyte	HSC/HPC
	R	GAAGTGCTTTCGCTTGTCTGAG	CAATGTTTTGGCTGTGCAATAGTTC
IL6ST	F	CAGGCTTGCCTCCAGAAAAAC	TGCATTGTGAACGAGGGGAAG	Signal transducer	Myeloid cells	HSC/HPC
	R	GGTGTCACGTTTTGCTTTGC	GTTTGTCTCCAAGTGTGTTTCCC
SMAD1	F	TCCAGATGCCAGCTGATACG	CTGCTTACCTGCCTCCTGAAG	Signal transducer	HSC/HPC	Lymphocyte	Myeloid cells
	R	CCTCATAAGCAACCGCCTGA	GCCATCATGTTTGTGTCCATCG
SMAD2	F	CCGAAATGCCACGGTAGAAATG	CACGGTAGAAATGACAAGAAGGC	Signal transducer	HSC/HPC	Lymphocyte	Myeloid cells
	R	AATTGGGGCTCTGCACAAAG	AGTATAAGCGCACTCCTCTTCC
SMAD3	F	GCGCTATTTTTGTCCAGTCTCC	CGTCTGCAAGATCCCACCAG	Signal transducer	HSC/HPC	Lymphocyte	Myeloid cells
	R	ACATTCGGGTCAACTGGTAGAC	AGCCTCAAAGCCCTGGTTG
SMAD4	F	GCACTGCCAACTTTCCCAAC	GGGCAGCCATAGTGAAGGAC	Signal transducer	HSC/HPC	Lymphocyte	Myeloid cells
	R	AGGTGGTAGTGCTGTTATGATGG	GCTGACCAGTAAATCCATTCTGC
SMAD5	F	ACCAGGAAGTCCATTTCAGCTC	TGCCTATATGCCACCTGATGATC	Signal transducer	HSC/HPC	Lymphocyte	Myeloid cells
	R	CTTCATAGGCAACAGGCTGAAC	AGGCTGAACATCCCTGCTG
SMAD7	F	CTCCTTACTCCAGATACCCGATG	CTCAAACCAACTGCAGACTGTC	Signal transducer	HSC/HPC	Lymphocyte	Myeloid cells
	R	AGGCTCCAGAAGAAGTTGGG	CCCCAGGGGCCAGATAATTC
CTNNB1	F	ATGGCTTGGAATGAGACTGCT	TGGAATGAGACTGCTGATCTTGG	Signal transducer	HSC/HPC
	R	GGGTCCATACCCAAGGCATC	ATCATCCTGGCGATATCCAAGG
GMNN	F	CTGCATCTGGATCTCTTGTTGG	GCAGGCTTGTCCAAAAGGAAAC	Epigenetics	HSC/HPC
	R	AAATGACTCCTGGGTGACTCC	TCCTGGGTGACTCCTCCAAG
ETV6	F	GCTCAGTGTAGCATTAAGCAGGA	TTCATGTTCCAGTGCCTCGAG	Epigenetics	HSC/HPC
	R	ACGTCATCCCTGCTCCAGTA	TCCAGTAAATTGGCTGCAAGC
BMI1	F	CCACCTGATGTGTGTGCTTTG	TGGAGGGTACTTCATTGATGCC	Epigenetics	HSC/HPC
	R	TTCAGTAGTGGTCTGGTCTTGT	AGGACAATACTTGCTGGTCTCC
DNMT1	F	CCGGACTGGGGTGGTAGA	TCTGTCCCAAGAAGAGCAACG	Epigenetics	HSC/HPC
	R	CTCCTTCACACATTCCTTTTCTGT	AGGCCTGTAGAACTTGTTGACC
TRDMT1	F	AGGTCCGTGTGCTTTACCAA	CGTGTGCTTTACCAAAGGATATGG	Epigenetics
	R	GGAAATCCGAACTCTGGAGGA	TGCACATCCTCTGCAGTCTG
DNMT3A	F	CAACCCTGTGATGATTGATGCC	GATGCCAAAGAAGTGTCAGCTG	Epigenetics	HSC/HPC
	R	CTGGTCTTTGCCCTGCTTTATG	CATTCACAGTGGATGCCAACG
EED	F	TGTGCGATGGTTAGGCGATT	TGCCATTGTGTGCTGGAAAC	Epigenetics	HSC/HPC
	R	TGCCCAATGCAAGCATCTTT	GGCTGTAATCAAATCGCCCAAG
PHC1	F	CAGGCGAGAAGGTCTTGAGTC	AAGGTCTTGAGTCAGACAGAGC	Epigenetics	Lymphocyte	HSC/HPC
	R	TACTGAGCTGCATTGGGCTG	TGAGCTAGAACTCCCATTGGTG
RING1	F	CCAGCAAAACGTGGGAACTG	ACTGAGTCTGTATGAGCTGCAC	Epigenetics	HSC/HPC
	R	GACACTCCTTGTTCCCGCTC	GGCACATGAGTTCTGAATGCAG
SUZ12	F	TGTACTCTGAACTGCCGCAA	CATCCAAAAGGTGCTAGGATAGATG	Epigenetics	HSC/HPC
	R	CGTTTTGGCCTGCACACAAG	GCAAATCCAGGTTGGCGATG
EZH1	F	CGACGCGGAAAGGTCTATGA	AGTGGATGCTACTCGGAAAGG	Epigenetics	HSC/HPC
	R	TCACCATGACCACTTTGGCA	GGCATAACAGTTGGGATTCACTG
EZH2	F	GGACCACAGTGTTACCAGCAT	CAGCATTTGGAGGGAGCAAAG	Epigenetics	HSC/HPC
	R	GTGGGGTCTTTATCCGCTCAG	GTGAGAGCAGCAGCAAACTC
CBX2	F	GTGGGCGAGCAGGTCTTC	AGTGCATCCTGAGCAAGCG	Epigenetics	HSC/HPC	Lymphocyte
	R	CCAGCTGTTATGTTTGGAGGAC	CCACTTGACCAGGTACTCCAG
CBX4	F	AGGCTGGTCGCCCAAATATAA	GGTCGCCCAAATATAACACGTG	Epigenetics
	R	TTCGGCCCTCTCTTCCGATA	TCTTCCGATATCCCATCAGCTG
CBX6	F	TGGGCGATCAAGTACAGCAC	GCTCATTGCAGCCTTCGAAC	Epigenetics	HSC/HPC
	R	CGGCTTGACAGAGAAATGCAC	TTTGGGTCCCCTCTTCTTGG
CBX7	F	ATCGGGGTATAGGAAGAGAGGTC	GAAACCCAAGCGGCTTCTG	Epigenetics	HSC/HPC
	R	CACGTCAGGGAGAAGCAGAG	GCAGAGCTTCTCCTTGCC
CBX8	F	ATGGTCGCAGAAGTACAGCAC	CAGAAGTACAGCACATGGGAAC	Epigenetics	HSC/HPC
	R	AAGTTTTGGCCTTTGCCTTGG	AAGTTTTGGCCTTTGCCTTGG
ACTB	F	AGAGCTACGAGCTGCCTGAC	GCATCCACGAAACTACCTTCAAC	Reference
	R	AGCACTGTGTTGGCGTACAG	GTGTTGGCGTACAGGTCTTTG
GAPDH	F	AAAATCAAGTGGGGCGATGC	GCTGAGTACGTCGTGGAGTC	Reference
	R	TCTCATGGTTCACACCCATGAC	ACGAACATGGGGGCATCAG
PTPRC	F	ACACGGCTGACTTCCAGATATG	GGCTGACTTCCAGATATGACCATG	Reference
	R	GGCTTTGCCCTGTCACAAATAC	GCCAAATGCCAAGAGTTTAAGCC
PGK1	F	TCCCTCGTTGACCGAATCAC	CCTCTCTCCCCAGCTGTATTTC	Reference
	R	AGCAGCCTTAATCCTCTGGTTG	ACTCTCATAACGACCCGCTTC
The target genes are categorized into one to four gene groups.
